# Supplementary material for: Changes in anti-nutrient, phytochemical, and micronutrient contents of different processed rubber (Hevea brasiliensis) seed meals
Source: PeerJ. 2021 May 19;9:e11327. doi: 10.7717/peerj.11327 (PMC8140600; doi:10.7717/peerj.11327)
Supplement: Supplemental Information 1 — The anti-nutrients/phytochemicals, minerals and vitamins content determined from raw (RRSM), boiled (BRSM) and fermented (FRSM). Cells with ND implies Not Detected. [file peerj-09-11327-s001.csv]

				SUPPLEMENTARY MATERIALS
a.) Anti-nutrients/phytochemicals (mg/100g)
Sample	Phytate		Oxalate		Tannin		Saponin		HCN
	1st	2nd	1st	2nd	1st	2nd	1st	2nd	1st	2nd
RRSM	19.62	19.3	13.28	13.24	9.02	8.93	4.9	4.92	12.45	12.36
BRSM	8.74	8.89	7.6	7.47	2.17	2.25	2.38	2.4	4.6	4.82
FRSM	6.9	7.05	3.4	3.31	0.87	0.96	1.63	1.57	1.9	2.04
b.) Anti-nutrients/phytochemicals
Sample	Alkaloid (mg/100g)		Phenol (mgGAE/g)		Flavonoid (mgQE/100g)		Trypsin inhibitor (TiU/mg)
	1st	2nd	1st	2nd	1st	2nd	1st	2nd
RRSM	4.58	4.5	2.81	2.73	57.5	62.5	8.47	8.38
BRSM	1.81	1.79	1.08	1.11	37.5	42.5	3.1	3.3
FRSM	1.02	0.92	0.48	0.51	52.5	52.5	1.09	0.85
a.) Minerals (mg/100g)
Sample	Magnesium		Phosphorus		Calcium		Iron		Zinc
	1st	2nd	1st	2nd	1st	2nd	1st	2nd	1st	2nd
RRSM	118.4	119.65	226.17	225.32	202.45	207.71	6.04	5.72	1.33	1.25
BRSM	112.47	111.83	221.68	219.76	193.57	193.57	4.92	4.98	1.04	0.93
FRSM	121.66	123.78	229.31	228.54	205.36	204.9	8.02	7.69	1.56	1.56
b.) Minerals (mg/100g)
Sample	Potassium		Sodium		Mn		Lead		Nickel		Selenium
	1st	2nd	1st	2nd	1st	2nd	1st	2nd	1st	2nd	1st	2nd
RRSM	796.41	794.15	10.22	10.19	0.41	0.4	0.12	0.12	ND	ND	0.03	0.03
BRSM	781.67	774.53	9.74	9.93	0.36	0.34	0.07	0.06	ND	ND	0.02	0.01
FRSM	799.05	801.26	10.49	10.55	0.4	0.38	0.1	0.09	ND	ND	0	0
Vitamins (mg/100g)
Sample	Vitamin B1		Vitamin B2		Vitamin B3		Carotene		Vitamin C		Vitamin E
	1st	2nd	1st	2nd	1st	2nd	1st	2nd	1st	2nd	1st	2nd
RRSM	0.31	0.29	0.53	0.51	0.8	0.73	3.78	3.75	29.45	28.72	9.12	8.67
BRSM	0.22	0.2	0.29	0.33	0.52	0.49	2.15	2.02	10.45	9.6	5.76	6.08
FRSM	0.27	0.25	0.38	0.38	0.69	0.74	3.15	3.28	14.78	15.39	7.43	7.48
RRSM = Raw rubber seed meal
BRSM = Boiled rubber seed meal
FRSM = Fermented rubber seed meal
ND = Not detected
